# Supplementary material for: NAT10-Mediated N4-Acetylcytidine of RNA Contributes to Post-transcriptional Regulation of Mouse Oocyte Maturation in vitro
Source: Front Cell Dev Biol. 2021 Jul 30;9:704341. doi: 10.3389/fcell.2021.704341 (PMC8363255; doi:10.3389/fcell.2021.704341)
Supplement: Supplementary file 2 [file Data_Sheet_1.xlsx]

## Sheet: Supplementary Table 1
Supplementary Table 1 Sequences of small interfering RNAs
	Sense (5'-3')	Antisense (3'-5')
NAT10-Mus-374	CCCUCAGUCCUGUGGUGUUTT	AACACCACAGGACUGAGGGTT
NAT10-Mus-1124	GCAUUCGGGUAUUCCAAUATT	UAUUGGAAUACCCGAAUGCTT
NAT10-Mus-2371	GCUUCUCAAGUUCUGGAAATT	UUUCCAGAACUUGAGAAGCTT
Negative control	UUCUCCGAACGUGUCACGUTT	ACGUGACACGUUCGGAGAATT

## Sheet: Supplementary Table 2
Supplementary Table 2 Sequences of synthesized RNA probes
Probes	Sequences
FUS	AATCCCACCTGTGAGAATATGAACTTCTCTTGGAGGAATGAATGCAACCAGTGTAAGGCC
18s rRNA	AGGAAGTAAAAGTCGTAACAAGGTTTCCGTAGGTGAACCTGCGGAAGGATCATTA

## Sheet: Supplementary Table 3
Supplementary Table 3 Expression of NAT10-binding*, potentially acetylated genes with NAT10 overexpression
Gene	Expression profile			NAT10 RIP-seq			Potential ac4C sites
	logFC（NAT10 OE/control)	P-value	Regulation	logFC (IP/input)	P-value	NAT10-binding
NOTCH2	2.22721	0.000630671	UP	2.46715	0.000162304	Yes	Yes
HCFC1	1.37692	0.0292918	UP	2.39292	0.000240789	Yes	Yes
GCN1L1	1.42275	0.0245988	UP	2.20471	0.000662018	Yes	Yes
AHNAK	1.57003	0.014062	UP	2.10833	0.00112957	Yes	Yes
SPTBN2	1.55331	0.0155982	UP	2.04769	0.00159482	Yes	Yes
PLEC	1.41348	0.0256703	UP	1.89263	0.0031676	Yes	Yes
PTPRF	2.08967	0.00124447	UP	1.85716	0.003738	Yes	Yes
PTPRS	1.33818	0.0344342	UP	1.82571	0.00435839	Yes	Yes
FBN2	1.96038	0.00255264	UP	1.82735	0.00449091	Yes	Yes
ITGA3	1.55423	0.0222107	UP	1.83349	0.00629528	Yes	Yes
PFAS	1.32611	0.0370049	UP	1.63734	0.0104919	Yes	Yes
KDM5C	1.68706	0.0081634	UP	1.54686	0.0148058	Yes	Yes
SLC12A7	1.98271	0.00237271	UP	1.52443	0.0173175	Yes	Yes
NOMO3	3.43473	6.47e-06	UP	1.5713	0.0182596	Yes	Yes
L1CAM	1.70099	0.0137938	UP	1.49798	0.0269925	Yes	Yes
ITPRIP	1.69914	0.0101043	UP	1.4223	0.0294456	Yes	Yes
LRP5	2.57872	0.000103253	UP	1.37258	0.0307897	Yes	Yes
ITPR3	2.08406	0.00141585	UP	1.34192	0.03499	Yes	Yes
ADCY3	2.08149	0.0015615	UP	1.34295	0.035836	Yes	Yes
NOMO2	2.80555	4.08e-05	UP	1.33844	0.0373965	Yes	Yes
DLG5	2.1368	0.00115188	UP	1.31673	0.0396107	Yes	Yes
LOXL2	1.38796	0.0380987	UP	1.36153	0.0425967	Yes	Yes
HK2	1.7747	0.00585005	UP	1.27892	0.0436725	Yes	Yes
CEP170B	1.26378	0.0473888	UP	1.25416	0.0489231	Yes	Yes
BOP1	-1.28262	0.0444889	Down	1.83132	0.00579222	Yes	Yes
CEBPB	-2.41205	0.0002652	Down	1.67099	0.0133764	Yes	Yes
EHD2	-1.39446	0.0289714	Down	1.40564	0.0321429	Yes	Yes
H2AFX	-1.23885	0.0494537	Down	2.16122	0.000891743	Yes	Yes
IER5L	-2.61268	9.58e-05	Down	1.43515	0.0424493	Yes	Yes
LRRC26	-4.94075	2.45e-09	Down	2.62181	0.0489064	Yes	Yes
NOTCH2NL	-1.40029	0.032705	Down	1.92005	0.0054379	Yes	Yes
RAB26	-3.10628	7.99e-06	Down	1.74985	0.0220914	Yes	Yes
ST14	-1.94653	0.0416163	Down	3.03234	0.019388	Yes	Yes
TYMP	-2.58651	0.000150966	Down	2.39803	0.00124105	Yes	Yes
ABL1	0.0750901	0.905698	not significant	1.335	0.0357121	Yes	Yes
ACLY	0.345395	0.578341	not significant	1.72326	0.00687241	Yes	Yes
AMBRA1	1.00647	0.113272	not significant	1.79762	0.00534649	Yes	Yes
AP1B1	-0.724263	0.246205	not significant	1.46727	0.0211589	Yes	Yes
ARID1A	0.613852	0.326384	not significant	1.95615	0.00239057	Yes	Yes
BAG3	-0.013917	0.984505	not significant	1.53246	0.017101	Yes	Yes
BAG6	-0.465089	0.45458	not significant	1.45159	0.0220128	Yes	Yes
BAHD1	0.711765	0.260956	not significant	1.44231	0.0249036	Yes	Yes
BCAR1	0.158205	0.800936	not significant	1.79653	0.00546165	Yes	Yes
BCL9L	1.04391	0.109591	not significant	2.32216	0.000477109	Yes	Yes
CAPN1	-1.05074	0.0955945	not significant	1.29765	0.0435703	Yes	Yes
CBX6	1.0906	0.082566	not significant	1.41942	0.0249241	Yes	Yes
CCNF	0.246336	0.697199	not significant	1.64391	0.0107115	Yes	Yes
CHERP	0.605637	0.333744	not significant	1.28031	0.0440148	Yes	Yes
CHPF	0.231544	0.713975	not significant	1.26482	0.0475787	Yes	Yes
CHST13	-1.03569	0.209851	not significant	2.95337	0.00235927	Yes	Yes
CLPB	-1.03946	0.098404	not significant	1.40384	0.0287411	Yes	Yes
CLUH	0.56008	0.369046	not significant	1.29298	0.0407155	Yes	Yes
DCTN1	-0.904243	0.148187	not significant	1.3502	0.0329631	Yes	Yes
DHX34	-0.0212354	0.974609	not significant	1.32847	0.0374078	Yes	Yes
EEF2	-0.590125	0.342151	not significant	1.35024	0.0321032	Yes	Yes
EHD1	-1.00061	0.112174	not significant	1.53046	0.0176439	Yes	Yes
EPPK1	0.516348	0.420267	not significant	3.03024	7.4e-06	Yes	Yes
FAM129B	-0.081987	0.896843	not significant	1.57755	0.0139242	Yes	Yes
FAM83H	0.256647	0.684534	not significant	1.4345	0.0259857	Yes	Yes
FASN	0.198603	0.749032	not significant	2.52572	0.000114887	Yes	Yes
FBXL16	-0.980609	0.138433	not significant	1.64741	0.0233718	Yes	Yes
FBXO31	0.142428	0.822433	not significant	1.60773	0.0126986	Yes	Yes
FLNA	0.178178	0.774097	not significant	2.38759	0.000247324	Yes	Yes
FLNB	1.23116	0.0509172	not significant	2.56477	9.32e-05	Yes	Yes
GTF3C1	1.05748	0.0923068	not significant	1.59256	0.0122773	Yes	Yes
GYS1	-0.455744	0.46568	not significant	1.67106	0.00943867	Yes	Yes
HEATR2	0.417333	0.504566	not significant	1.37881	0.0302724	Yes	Yes
HK1	-0.33292	0.593173	not significant	1.51827	0.0171408	Yes	Yes
HPS6	-0.253105	0.693013	not significant	1.74862	0.0086144	Yes	Yes
HSPA1A	0.75473	0.298661	not significant	2.70125	0.000136474	Yes	Yes
HUWE1	0.471507	0.44804	not significant	2.24078	0.000544003	Yes	Yes
IGF1R	1.12516	0.0746301	not significant	1.41496	0.0260749	Yes	Yes
IGHMBP2	-0.13057	0.842589	not significant	1.72606	0.00846592	Yes	Yes
INTS1	-0.374173	0.547601	not significant	1.61854	0.011065	Yes	Yes
IRF2BPL	0.266144	0.679428	not significant	1.68495	0.0102414	Yes	Yes
JUP	-0.397082	0.525182	not significant	1.54955	0.0154741	Yes	Yes
KLF13	0.489601	0.440567	not significant	1.56495	0.0155087	Yes	Yes
KLHL21	-0.232328	0.710646	not significant	1.78248	0.0058087	Yes	Yes
LARP1	0.449976	0.469153	not significant	1.23497	0.0498448	Yes	Yes
LENG9	-0.0962126	0.901203	not significant	1.39645	0.0448832	Yes	Yes
LRFN4	-0.474307	0.463101	not significant	1.49524	0.0246551	Yes	Yes
LRP10	-0.0810009	0.906344	not significant	1.31423	0.04476	Yes	Yes
MAP7D1	-0.160503	0.79708	not significant	1.28293	0.0428359	Yes	Yes
MCM2	0.178084	0.774645	not significant	1.30724	0.0383891	Yes	Yes
MLLT1	0.880086	0.16769	not significant	1.40978	0.0287387	Yes	Yes
MTSS1L	-0.134292	0.833843	not significant	1.43074	0.0273525	Yes	Yes
NAA60	0.0330502	1	not significant	2.05752	0.0186029	Yes	Yes
NCKAP5L	0.417024	0.51119	not significant	1.27936	0.0477607	Yes	Yes
NCOR2	0.604012	0.333474	not significant	1.25547	0.0470492	Yes	Yes
NFIC	-0.00361551	0.997542	not significant	1.34417	0.0354682	Yes	Yes
PC	-0.293913	0.643101	not significant	1.5044	0.0199597	Yes	Yes
PDCD11	0.811977	0.195136	not significant	1.54751	0.0151378	Yes	Yes
PDF	-0.271228	0.709189	not significant	1.49854	0.0411781	Yes	Yes
PHLDA3	-0.713766	0.264321	not significant	1.48157	0.0288044	Yes	Yes
PHRF1	0.694528	0.270017	not significant	1.52064	0.0176909	Yes	Yes
PNPLA6	1.20527	0.0586244	not significant	1.44256	0.0240981	Yes	Yes
POLR1A	0.156616	0.802676	not significant	1.64588	0.0100898	Yes	Yes
POLR2A	0.671474	0.280909	not significant	1.50154	0.0177296	Yes	Yes
POLRMT	-0.465629	0.454963	not significant	1.58187	0.0131015	Yes	Yes
PPL	-0.356846	0.690116	not significant	2.22358	0.0283965	Yes	Yes
PRRC2A	0.147085	0.812586	not significant	1.55162	0.0143727	Yes	Yes
PRRC2B	0.440348	0.478519	not significant	1.61485	0.0110228	Yes	Yes
PTRF	-0.194221	0.759507	not significant	1.40286	0.0304733	Yes	Yes
PWWP2B	-0.926081	0.151214	not significant	1.46164	0.0326722	Yes	Yes
RAI1	1.24175	0.0515832	not significant	1.89975	0.00331219	Yes	Yes
RBM15B	0.538589	0.389047	not significant	1.46707	0.0214642	Yes	Yes
RHOBTB2	0.029144	0.979786	not significant	1.36941	0.0419787	Yes	Yes
ROR2	-0.402046	0.538582	not significant	1.65613	0.0159141	Yes	Yes
RPTOR	0.92721	0.141116	not significant	1.78102	0.00558685	Yes	Yes
SBF1	0.380733	0.540731	not significant	1.24429	0.0485986	Yes	Yes
SFN	-1.33518	0.0534326	not significant	1.58011	0.0492446	Yes	Yes
SLC16A3	-0.279955	0.72447	not significant	2.09531	0.0121437	Yes	Yes
SND1	-0.634642	0.308172	not significant	1.44709	0.0223952	Yes	Yes
STEAP3	1.25187	0.0505953	not significant	1.30956	0.0408288	Yes	Yes
TLN1	0.362596	0.559808	not significant	1.7633	0.00575268	Yes	Yes
TRIM28	-0.887446	0.155144	not significant	1.6092	0.0112889	Yes	Yes
UBA1	-0.630372	0.310781	not significant	1.44331	0.0224319	Yes	Yes
UNC45A	-0.265869	0.669813	not significant	1.29364	0.0411967	Yes	Yes
UPF1	0.260188	0.676074	not significant	1.31891	0.036991	Yes	Yes
URGCP	0.76023	0.233188	not significant	1.5385	0.0175283	Yes	Yes
VASN	0.849065	0.238665	not significant	2.04975	0.00417243	Yes	Yes
VPS18	0.588077	0.359967	not significant	2.33348	0.000439856	Yes	Yes
ZNF282	0.0260958	0.969416	not significant	1.51935	0.0175853	Yes	Yes
ZNF503	1.13966	0.0696341	not significant	1.3494	0.0325306	Yes	Yes
ZNF629	1.22371	0.0569941	not significant	1.36692	0.0337996	Yes	Yes
*NAT10 RIP-seq was performed using HEK293T cells.

## Sheet: Supplementary Table 4
Supplementary Table 4 NAT10-binding genes* with potentially ac4C sites that are associated with oocyte maturation
Gene	Expression profile			NAT10 RIP-seq			Potential ac4C sites	Description**	Reported regulatory role in oocyte maturation	Reference (PMID)
	logFC（NAT10 OE/control)	P-value	Regulation	logFC (IP/input)	P-value	NAT10-binding
NOTCH2	2.22721	0.000630671	UP	2.46715	0.000162304	Yes	Yes	Neurogenic locus notch homolog protein 2	Oocytes modulate proliferation and differentiation of granulosa cells via NOTCH2 signalling.	30472193
ITGA3	1.55423	0.0222107	UP	1.83349	0.00629528	Yes	Yes	Integrin alpha-3	Expressed in oocytes and 2-cell embroys. A possible receopor for fibronectin 1 .	19126199
KDM5C	1.68706	0.0081634	UP	1.54686	0.0148058	Yes	Yes	Lysine-specific demethylase 5C	A regulator of histone H3 lysine 4 methylation , which is important in oocyte competence and embryonic genome activation.	24619213
ADCY3	2.08149	0.0015615	UP	1.34295	0.035836	Yes	Yes	adenylate cyclase 3	Catalyzes the formation of cAMP. Maintains meiotic arrest by accumulating cAMP in oocytes.	28935242; 24331454
HK2	1.7747	0.00585005	UP	1.27892	0.0436725	Yes	Yes	Hexokinase-2	Maintains the integrity of the outer mitochondrial membrane. Mediates the initial step of glycolysis. Its expression in in vitro-maturated buffalo oocytes is regulated by glucose concentrations in the media.	23992643
BOP1	-1.28262	0.0444889	Down	1.83132	0.00579222	Yes	Yes	Ribosome biogenesis protein BOP1	Involved in ribosome biogenesis of mammals.	23909681
CEBPB	-2.41205	0.0002652	Down	1.67099	0.0133764	Yes	Yes	CCAAT/enhancer-binding protein beta	A transcription factor. Drives folliculogenesis. Downstream effectors of LH signal.	33141043; 23239112
H2AFX	-1.23885	0.0494537	Down	2.16122	0.000891743	Yes	Yes	Histone H2AX	Transcriptionally inactivates asynapsed chromosomes during meiosis.	26712235
ST14	-1.94653	0.0416163	Down	3.03234	0.019388	Yes	Yes	Suppressor of tumorigenicity 14 protein	A candidate regulators of mature epithelial Na+ channel, which is expressed in frog oocytes.	17338914
ABL1	0.0750901	0.905698	not significant	1.335	0.0357121	Yes	Yes	Tyrosine-protein kinase ABL1	Mediates apoptosis of immature oocytes via phosphorylation of TAp63α.	29988075
ARID1A	0.613852	0.326384	not significant	1.95615	0.00239057	Yes	Yes	AT-rich interactive domain-containing protein 1A	Highly expressed in GV-stage porcine oocytes. Required for porcine embryo development.	29178559
BAG3	-0.013917	0.984505	not significant	1.53246	0.017101	Yes	Yes	BAG family molecular chaperone regulator 3	Involved in apoptotic machinery. Detected in human oocytes and associated with advanced maternal age.	23179180
CCNF	0.246336	0.697199	not significant	1.64391	0.0107115	Yes	Yes	Cyclin-F	Involved in centrosome duplication.	22661117
DCTN1	-0.904243	0.148187	not significant	1.3502	0.0329631	Yes	Yes	Dynactin subunit 1	A cytokinesis-related gene. Plays an important role in the segregation of chromosomes.	31260804
EEF2	-0.590125	0.342151	not significant	1.35024	0.0321032	Yes	Yes	Elongation factor 2	EEF2 phosphorylation mediates protein synthesis in oocytes during IVM.	17567959
FASN	0.198603	0.749032	not significant	2.52572	0.000114887	Yes	Yes	Fatty acid synthase	Involved in lipid metabolism during porcine oocyte in vitro maturation.	28095627
FLNA	0.178178	0.774097	not significant	2.38759	0.000247324	Yes	Yes	Filamin-A	An essential actin regulator controlling spindle migration and asymmetric division during oocyte meiosis.	28487281
HSPA1A	0.75473	0.298661	not significant	2.70125	0.000136474	Yes	Yes	Heat shock 70 kDa protein 1A	Has a protective effect on the mitotic cell cycle against external stress-induced centrosome damage, preventing chromosomal division.	29334209
HUWE1	0.471507	0.44804	not significant	2.24078	0.000544003	Yes	Yes	E3 ubiquitin-protein ligase HUWE1	A maternal factor indispensable for maintaining the quality of oocytes and embryos.	32927266
IGF1R	1.12516	0.0746301	not significant	1.41496	0.0260749	Yes	Yes	Insulin-like growth factor 1 receptor	Improves the developmental competence of ovine oocytes through the IGFR-mediated PI3K/Akt and apoptosis signaling.	32293977
MCM2	0.178084	0.774645	not significant	1.30724	0.0383891	Yes	Yes	DNA replication licensing factor MCM2	Detected in the nuclei of growing oocytes and redistributed in transcriptionally inactive fully-grown oocytes.The insoluble form aggregates in oocytes preparing for meiotic maturation.	17554680
PC	-0.293913	0.643101	not significant	1.5044	0.0199597	Yes	Yes	Pyruvate carboxylase, mitochondrial	Located in mitochondria. Catalyzes the initial reactions of glucose and lipid synthesis from pyruvate.	28305024
POLRMT	-0.465629	0.454963	not significant	1.58187	0.0131015	Yes	Yes	DNA-directed RNA polymerase, mitochondrial	Expressed in oocytes. Catalyzes the transcription of mitochondrial DNA into RNA.	17307910
RPTOR	0.92721	0.141116	not significant	1.78102	0.00558685	Yes	Yes	Regulatory-associated protein of mTOR	Functions as a scaffold for recruiting the mammalian target of rapamycin complex 1 (mTORC1) substrates. Controls spindle function during meiosis.	23440873
SFN	-1.33518	0.0534326	not significant	1.58011	0.0492446	Yes	Yes	14-3-3 protein sigma	All seven isoforms of the 14-3-3 protein were expressed in mouse oocytes. But their functional roles remains unclear.	22264317
SLC16A3	-0.279955	0.72447	not significant	2.09531	0.0121437	Yes	Yes	Monocarboxylate transporter 4	Involved in transport of monocarboxylates and remains stable during maturation.	26280459
SND1	-0.634642	0.308172	not significant	1.44709	0.0223952	Yes	Yes	Staphylococcal nuclease domain-containing protein 1	Involved in the selective elimination of edited microRNA precursors in mouse oocytes.	23571754
TRIM28	-0.887446	0.155144	not significant	1.6092	0.0112889	Yes	Yes	Transcription intermediary factor 1-beta	Required for epigenetic stability during mouse oocyte to embryo transition.	22442485
*NAT10 RIP-seq was performed using HEK293T cells.
* *Annotation was made according to UniProt database (https://www.uniprot.org/).

## Sheet: Supplementary Table 5
Supplementary Table 5 ac4C motif-binding proteins predicted by catRAPID
Protein ID	Z-score	Discriminative Power (%)	Interaction Strength (%)	Domain	Motif
TBL3_HUMAN_655-791	0.54	91	99	yes	no
MGN2_HUMAN_7-150	0.45	88	99	yes	no
MGN_HUMAN_5-148	0.45	88	99	yes	no
PIWL2_HUMAN_389-526	0.44	88	99	yes	no
LRRF2_HUMAN_458-648	0.39	84	100	yes	no
MSH4_HUMAN_156-294	0.37	84	99	yes	no
EXOS6_HUMAN_36-177	0.36	83	99	yes	no
POP1_HUMAN_108-259	0.35	83	99	yes	no
SF3B2_HUMAN_470-599	0.34	83	99	yes	no
HNRDL_HUMAN_151-218	0.12	69	100	yes	yes
PTBP1_HUMAN_457-520	0.12	69	99	yes	yes
DPOE1_HUMAN_87-428	0.08	67	91	yes	no
DPOLA_HUMAN_370-712	0.08	67	91	yes	no
PIWL2_HUMAN_389-526	0.06	66	95	yes	no
PAPOB_HUMAN_18-366	0.06	66	92	yes	no
TBL3_HUMAN_655-791	0.05	66	94	yes	no
PIWL1_HUMAN_278-415	0.05	66	94	yes	no
MGN2_HUMAN_7-150	0.03	63	95	yes	no
MGN_HUMAN_5-148	0.03	63	95	yes	no
SF3B2_HUMAN_470-599	0.02	63	95	yes	no
PAPOB_HUMAN_367-506	0.01	61	94	yes	no
AGO4_HUMAN_510-821	0.01	61	94	yes	no
PRP18_HUMAN_189-333	0.01	61	94	yes	no
MSH4_HUMAN_156-294	0.01	61	93	yes	no
PAPOA_HUMAN_367-509	0	61	94	yes	no
PIWL3_HUMAN_293-430	0	61	93	yes	no
PAPOG_HUMAN_366-508	0	61	93	yes	no
SNRPA_HUMAN_211-274	-0.03	56	98	yes	yes
PIWL2_HUMAN_389-526	-0.05	56	92	yes	no
PTBP1_HUMAN_457-520	-0.06	56	97	yes	yes
SNRPA_HUMAN_211-274	-0.08	54	97	yes	yes
SNRPA_HUMAN_13-75	-0.08	54	97	yes	yes
PTBP1_HUMAN_457-520	-0.08	54	97	yes	yes
EXOS6_HUMAN_36-177	-0.08	54	90	yes	no
PTBP1_HUMAN_457-520	-0.09	52	96	yes	yes
PAPOG_HUMAN_366-508	-0.09	52	90	yes	no
PAPOA_HUMAN_367-509	-0.09	52	90	yes	no
RT23_HUMAN_3-134	-0.1	52	90	yes	no
MGN2_HUMAN_7-150	-0.1	52	90	yes	no
MGN_HUMAN_5-148	-0.1	52	90	yes	no
MSH4_HUMAN_156-294	-0.1	52	89	yes	no
PAPOB_HUMAN_367-506	-0.1	52	89	yes	no
PRP18_HUMAN_189-333	-0.12	50	89	yes	no
PIWL1_HUMAN_278-415	-0.12	50	88	yes	no
TBL3_HUMAN_655-791	-0.12	50	88	yes	no
HNRPD_HUMAN_185-250	-0.13	50	96	yes	yes
SRSF3_HUMAN_13-79	-0.13	50	96	yes	yes
MSH2_HUMAN_146-291	-0.13	50	90	yes	no
HNRPD_HUMAN_185-245	-0.14	50	96	yes	yes
PIWL3_HUMAN_293-430	-0.14	50	87	yes	no
FUS_HUMAN_288-367	-0.14	47	99	yes	yes
HNRDL_HUMAN_151-218	-0.14	47	96	yes	yes
SNRPA_HUMAN_13-75	-0.14	47	95	yes	yes
HNRDL_HUMAN_236-301	-0.14	47	95	yes	yes
SNRPA_HUMAN_211-274	-0.14	47	95	yes	yes
ROA1_HUMAN_108-177	-0.15	47	96	yes	yes
HNRPD_HUMAN_100-169	-0.15	47	96	yes	yes
HNRDL_HUMAN_151-220	-0.15	47	96	yes	yes
PTBP1_HUMAN_457-520	-0.15	47	95	yes	yes
HNRDL_HUMAN_236-298	-0.15	47	95	yes	yes
ELAV1_HUMAN_109-176	-0.15	47	95	yes	yes
ELAV1_HUMAN_109-172	-0.15	47	95	yes	yes
ROA1_HUMAN_108-175	-0.15	47	95	yes	yes
MGN2_HUMAN_7-150	-0.15	47	89	yes	no
MGN_HUMAN_5-148	-0.15	47	89	yes	no
PIWL2_HUMAN_389-526	-0.15	47	88	yes	no
PIWL2_HUMAN_389-526	-0.15	47	86	yes	no
HNRDL_HUMAN_151-218	-0.16	47	89	yes	yes
MGN2_HUMAN_7-150	-0.16	47	87	yes	no
MGN_HUMAN_5-148	-0.16	47	87	yes	no
HNRDL_HUMAN_151-220	-0.17	45	89	yes	yes
HNRPD_HUMAN_100-169	-0.18	45	88	yes	yes
PAPOA_HUMAN_367-509	-0.18	45	87	yes	no
HNRPD_HUMAN_185-250	-0.18	45	87	yes	yes
ELAV1_HUMAN_109-176	-0.18	45	87	yes	yes
MSH4_HUMAN_156-294	-0.18	45	86	yes	no
SNRPA_HUMAN_211-274	-0.18	45	86	yes	yes
EXOS6_HUMAN_36-177	-0.18	45	85	yes	no
PAPOG_HUMAN_366-508	-0.19	45	87	yes	no
PIWL1_HUMAN_278-415	-0.19	45	86	yes	no
EXOS6_HUMAN_36-177	-0.19	45	86	yes	no
HNRPD_HUMAN_185-245	-0.19	45	86	yes	yes
PAPOG_HUMAN_366-508	-0.19	45	85	yes	no
PAPOA_HUMAN_367-509	-0.19	45	85	yes	no
PAPOB_HUMAN_367-506	-0.19	45	85	yes	no
ELAV1_HUMAN_109-172	-0.19	45	85	yes	yes
PTBP1_HUMAN_457-520	-0.19	45	85	yes	yes
MSH4_HUMAN_156-294	-0.19	45	84	yes	no
ROA1_HUMAN_108-177	-0.19	42	87	yes	yes
SNRPA_HUMAN_13-75	-0.19	42	85	yes	yes
PTBP1_HUMAN_187-252	-0.2	42	94	yes	yes
PRP18_HUMAN_189-333	-0.2	42	87	yes	no
ROA1_HUMAN_17-86	-0.2	42	87	yes	yes
RT23_HUMAN_3-134	-0.2	42	85	yes	no
ROA1_HUMAN_108-175	-0.2	42	85	yes	yes
RT23_HUMAN_3-134	-0.2	42	84	yes	no
PAPOB_HUMAN_367-506	-0.2	42	84	yes	no
TBL3_HUMAN_655-791	-0.2	42	84	yes	no
ELAV1_HUMAN_247-308	-0.2	42	84	yes	yes
PIWL1_HUMAN_278-415	-0.2	42	83	yes	no
PTBP1_HUMAN_457-520	-0.21	42	97	yes	yes
SNRPA_HUMAN_13-75	-0.21	42	97	yes	yes
HNRDL_HUMAN_151-218	-0.21	42	96	yes	yes
HNRDL_HUMAN_151-218	-0.21	42	96	yes	yes
HNRDL_HUMAN_151-218	-0.21	42	94	yes	yes
PCBP1_HUMAN_16-77	-0.21	42	94	yes	yes
PTBP1_HUMAN_457-520	-0.21	42	93	yes	yes
SNRPA_HUMAN_211-274	-0.21	42	93	yes	yes
PCBP2_HUMAN_16-77	-0.21	42	93	yes	yes
NOP58_HUMAN_254-402	-0.21	42	86	yes	no
MSH2_HUMAN_146-291	-0.21	42	86	yes	no
MSH2_HUMAN_146-291	-0.21	42	85	yes	no
PRP18_HUMAN_189-333	-0.21	42	84	yes	no
HNRDL_HUMAN_236-301	-0.21	42	84	yes	yes
TBL3_HUMAN_655-791	-0.21	42	82	yes	no
NOP58_HUMAN_254-402	-0.22	42	88	yes	no
EXD1_HUMAN_80-212	-0.22	42	83	yes	no
SNRPA_HUMAN_13-84	-0.22	40	97	yes	yes
SNRPA_HUMAN_211-274	-0.22	40	96	yes	yes
ABEC2_HUMAN_53-225	-0.22	40	94	yes	no
SNRPA_HUMAN_13-75	-0.22	40	92	yes	yes
PTBP1_HUMAN_457-520	-0.22	40	91	yes	yes
PIWL3_HUMAN_293-430	-0.22	40	82	yes	no
PTBP1_HUMAN_457-520	-0.22	40	81	yes	yes
SNRPA_HUMAN_211-274	-0.22	40	81	yes	yes
HNRDL_HUMAN_151-220	-0.23	40	96	yes	yes
ELAV1_HUMAN_109-176	-0.23	40	92	yes	yes
ELAV1_HUMAN_109-172	-0.23	40	91	yes	yes
EXD1_HUMAN_80-212	-0.23	40	81	yes	no
PIWL3_HUMAN_293-430	-0.23	40	81	yes	no
ROA1_HUMAN_108-177	-0.24	40	92	yes	yes
ROA1_HUMAN_108-175	-0.24	40	91	yes	yes
ELAV1_HUMAN_247-308	-0.24	40	90	yes	yes
HNRDL_HUMAN_151-218	-0.24	40	89	yes	yes
SRSF2_HUMAN_17-88	-0.24	40	83	yes	yes
SNRPA_HUMAN_13-75	-0.24	40	79	yes	yes
NUCL_HUMAN_396-461	-0.25	37	96	yes	no
ROA1_HUMAN_17-86	-0.25	37	95	yes	yes
FUS_HUMAN_288-367	-0.25	37	93	yes	yes
SNRPA_HUMAN_211-269	-0.25	37	92	yes	yes
SRSF2_HUMAN_17-88	-0.25	37	92	yes	yes
SNRPA_HUMAN_13-84	-0.25	37	92	yes	yes
ROA1_HUMAN_17-86	-0.25	37	91	yes	yes
HNRH2_HUMAN_14-84	-0.26	37	96	yes	no
EXOSX_HUMAN_289-457	-0.26	37	94	yes	no
THYN1_HUMAN_56-220	-0.26	37	94	yes	no
SRSF3_HUMAN_13-79	-0.26	37	90	yes	yes
HNRPK_HUMAN_45-104	-0.26	37	90	yes	yes
ELAV1_HUMAN_247-316	-0.26	37	90	yes	yes
HNRDL_HUMAN_151-220	-0.26	37	87	yes	yes
NUCL_HUMAN_575-642	-0.27	37	95	yes	no
ROA1_HUMAN_17-86	-0.27	37	94	yes	yes
PAN2_HUMAN_976-1149	-0.27	37	92	yes	no
RFOX2_HUMAN_138-195	-0.27	37	92	yes	yes
ROA1_HUMAN_17-87	-0.27	37	90	yes	yes
SRSF3_HUMAN_13-79	-0.27	37	88	yes	yes
SF3B4_HUMAN_16-87	-0.27	35	96	yes	no
RNT2_HUMAN_35-216	-0.27	35	91	yes	no
MGN2_HUMAN_7-150	-0.27	35	85	yes	no
MGN_HUMAN_5-148	-0.27	35	85	yes	no
SRSF3_HUMAN_13-79	-0.27	35	76	yes	yes
PPIE_HUMAN_9-80	-0.28	35	96	yes	no
PPIL4_HUMAN_243-313	-0.28	35	96	yes	no
PABP4_HUMAN_194-261	-0.28	35	95	yes	no
SNRPA_HUMAN_211-274	-0.28	35	95	yes	yes
HNRPK_HUMAN_45-104	-0.28	35	94	yes	yes
ELAV1_HUMAN_247-308	-0.28	35	93	yes	yes
TCAL3_HUMAN_2-175	-0.28	35	92	yes	no
SRSF2_HUMAN_17-88	-0.28	35	90	yes	yes
ELAV1_HUMAN_37-98	-0.28	35	88	yes	yes
PTBP1_HUMAN_187-252	-0.28	35	87	yes	yes
ROA1_HUMAN_17-86	-0.28	35	85	yes	yes
HNRPD_HUMAN_100-169	-0.28	35	84	yes	yes
SNRPA_HUMAN_13-84	-0.28	35	78	yes	yes
SNRPA_HUMAN_211-269	-0.28	35	76	yes	yes
ELAV1_HUMAN_109-176	-0.29	35	92	yes	yes
PCBP2_HUMAN_16-77	-0.29	35	87	yes	yes
SRSF2_HUMAN_31-92	-0.29	35	87	yes	yes
ELAV1_HUMAN_109-176	-0.29	35	83	yes	yes
ELAV1_HUMAN_247-308	-0.29	35	81	yes	yes
ELAV1_HUMAN_109-172	-0.29	35	80	yes	yes
SRSF2_HUMAN_17-88	-0.3	33	94	yes	yes
PTBP1_HUMAN_457-520	-0.3	33	93	yes	yes
ROA1_HUMAN_17-87	-0.3	33	92	yes	yes
ELAV1_HUMAN_109-172	-0.3	33	91	yes	yes
RFOX2_HUMAN_138-195	-0.3	33	88	yes	yes
PTBP1_HUMAN_62-129	-0.3	33	87	yes	yes
PCBP1_HUMAN_16-77	-0.3	33	85	yes	yes
HNRPK_HUMAN_45-104	-0.3	33	81	yes	yes
PTBP1_HUMAN_457-520	-0.3	33	80	yes	yes
SNRPA_HUMAN_211-274	-0.3	33	80	yes	yes
HNRPD_HUMAN_185-250	-0.3	33	80	yes	yes
ELAV1_HUMAN_247-316	-0.31	33	91	yes	yes
PTBP1_HUMAN_457-520	-0.31	33	90	yes	yes
PCBP2_HUMAN_290-353	-0.31	33	86	yes	yes
SRSF2_HUMAN_17-88	-0.31	33	82	yes	yes
ROA1_HUMAN_17-87	-0.31	33	82	yes	yes
ELAV1_HUMAN_247-316	-0.31	33	81	yes	yes
SRSF2_HUMAN_17-88	-0.32	33	91	yes	yes
PTBP1_HUMAN_457-520	-0.32	33	89	yes	yes
HNRPD_HUMAN_185-245	-0.32	33	78	yes	yes
ROA1_HUMAN_108-177	-0.32	32	78	yes	yes
SRSF3_HUMAN_13-79	-0.33	32	76	yes	yes
ROA1_HUMAN_108-175	-0.33	32	76	yes	yes
SNRPA_HUMAN_13-75	-0.33	32	76	yes	yes
ROA1_HUMAN_108-177	-0.34	32	89	yes	yes
SRSF3_HUMAN_13-79	-0.34	32	88	yes	yes
PTBP1_HUMAN_457-520	-0.34	32	74	yes	yes
ELAV1_HUMAN_37-98	-0.35	32	87	yes	yes
ROA1_HUMAN_108-175	-0.35	32	87	yes	yes
SNRPA_HUMAN_211-269	-0.35	32	76	yes	yes
ELAV1_HUMAN_37-98	-0.35	28	73	yes	yes
PTBP1_HUMAN_457-520	-0.36	28	86	yes	yes
PTBP1_HUMAN_457-520	-0.36	28	84	yes	yes
SRSF2_HUMAN_31-92	-0.36	28	71	yes	yes
HNRDL_HUMAN_236-301	-0.36	28	71	yes	yes
SNRPA_HUMAN_13-84	-0.37	28	86	yes	yes
SNRPA_HUMAN_13-75	-0.37	28	84	yes	yes
SRSF2_HUMAN_31-92	-0.37	28	84	yes	yes
PTBP1_HUMAN_187-252	-0.37	28	70	yes	yes
SRSF3_HUMAN_13-79	-0.37	28	70	yes	yes
PTBP1_HUMAN_457-520	-0.38	26	86	yes	yes
SRSF3_HUMAN_13-79	-0.38	26	83	yes	yes
SNRPA_HUMAN_211-274	-0.38	26	82	yes	yes
PTBP1_HUMAN_187-252	-0.38	26	82	yes	yes
SNRPA_HUMAN_13-84	-0.38	26	73	yes	yes
PCBP2_HUMAN_16-77	-0.38	26	69	yes	yes
PCBP1_HUMAN_16-77	-0.38	26	68	yes	yes
NOVA1_HUMAN_177-242	-0.38	26	68	yes	yes
HNRDL_HUMAN_236-298	-0.38	26	68	yes	yes
FUS_HUMAN_288-367	-0.39	26	89	yes	yes
SNRPA_HUMAN_13-84	-0.39	26	86	yes	yes
SNRPA_HUMAN_13-75	-0.39	26	85	yes	yes
FUS_HUMAN_288-367	-0.39	26	84	yes	yes
PCBP2_HUMAN_16-77	-0.39	26	81	yes	yes
PCBP2_HUMAN_16-77	-0.39	26	81	yes	yes
PCBP1_HUMAN_16-77	-0.39	26	81	yes	yes
PCBP2_HUMAN_16-77	-0.39	26	67	yes	yes
SNRPA_HUMAN_211-274	-0.4	26	83	yes	yes
SNRPA_HUMAN_211-269	-0.4	26	82	yes	yes
SRSF3_HUMAN_13-79	-0.4	26	79	yes	yes
PTBP1_HUMAN_187-252	-0.4	26	79	yes	yes
PCBP1_HUMAN_16-77	-0.4	26	65	yes	yes
PTBP1_HUMAN_187-252	-0.4	26	65	yes	yes
PTBP1_HUMAN_76-133	-0.4	24	83	yes	yes
SRSF2_HUMAN_17-88	-0.4	24	81	yes	yes
PCBP1_HUMAN_16-77	-0.4	24	79	yes	yes
PTBP1_HUMAN_62-129	-0.4	24	79	yes	yes
NOVA1_HUMAN_177-242	-0.4	24	79	yes	yes
RFOX2_HUMAN_124-193	-0.4	24	66	yes	yes
SRSF2_HUMAN_17-88	-0.41	24	83	yes	yes
PCBP2_HUMAN_16-77	-0.41	24	82	yes	yes
PTBP1_HUMAN_471-529	-0.41	24	81	yes	yes
ELAV1_HUMAN_261-321	-0.41	24	79	yes	yes
FUS_HUMAN_288-367	-0.41	24	73	yes	yes
PTBP1_HUMAN_457-520	-0.42	24	82	yes	yes
PTBP1_HUMAN_457-520	-0.42	24	82	yes	yes
SNRPA_HUMAN_13-75	-0.42	24	81	yes	yes
SNRPA_HUMAN_211-274	-0.42	24	80	yes	yes
RFOX2_HUMAN_138-195	-0.42	24	63	yes	yes
PTBP1_HUMAN_62-129	-0.42	24	61	yes	yes
PTBP1_HUMAN_340-407	-0.42	24	61	yes	yes
RNH1_HUMAN_138-283	-0.42	24	55	yes	no
SNRPA_HUMAN_211-274	-0.43	24	81	yes	yes
SNRPA_HUMAN_13-75	-0.43	24	81	yes	yes
SRSF2_HUMAN_17-88	-0.43	22	81	yes	yes
SNRPA_HUMAN_13-84	-0.43	22	80	yes	yes
TBL3_HUMAN_655-791	-0.43	22	70	yes	no
PCBP2_HUMAN_290-353	-0.43	22	56	yes	yes
EXOS6_HUMAN_36-177	-0.43	22	50	yes	no
RT23_HUMAN_3-134	-0.43	22	49	yes	no
SRSF2_HUMAN_17-88	-0.44	22	79	yes	yes
PTBP1_HUMAN_457-520	-0.44	22	78	yes	yes
FUS_HUMAN_288-367	-0.44	22	65	yes	yes
PCBP2_HUMAN_100-164	-0.44	22	55	yes	yes
PCBP1_HUMAN_282-345	-0.44	22	53	yes	yes
PTBP1_HUMAN_457-520	-0.44	22	50	yes	yes
SNRPA_HUMAN_211-274	-0.45	22	76	yes	yes
SNRPA_HUMAN_13-75	-0.45	22	76	yes	yes
SNR27_HUMAN_2-156	-0.45	22	60	yes	no
PCBP1_HUMAN_100-164	-0.45	22	52	yes	yes
PTBP1_HUMAN_471-529	-0.45	22	49	yes	yes
LRRF2_HUMAN_458-648	-0.46	22	75	yes	no
SRSF2_HUMAN_17-88	-0.46	22	75	yes	yes
SNRPA_HUMAN_13-84	-0.46	22	75	yes	yes
ZC12C_HUMAN_245-401	-0.46	22	60	yes	no
ZC12D_HUMAN_89-245	-0.46	22	60	yes	no
PTBP1_HUMAN_62-129	-0.46	22	48	yes	yes
PTBP1_HUMAN_340-407	-0.46	22	48	yes	yes
RFOX2_HUMAN_124-193	-0.46	22	48	yes	yes
DPOLZ_HUMAN_44-186	-0.46	22	47	yes	no
PTBP1_HUMAN_187-252	-0.46	22	47	yes	yes
PIWL2_HUMAN_389-526	-0.46	22	45	yes	no
RNH2B_HUMAN_15-303	-0.47	22	86	yes	no
PURG_HUMAN_58-323	-0.47	22	81	yes	no
SNRPA_HUMAN_211-269	-0.47	22	76	yes	yes
SRSF2_HUMAN_17-88	-0.47	22	74	yes	yes
SNRPA_HUMAN_211-274	-0.47	22	74	yes	yes
SRSF3_HUMAN_13-79	-0.47	22	73	yes	yes
PCBP2_HUMAN_16-77	-0.47	22	73	yes	yes
SRSF2_HUMAN_31-92	-0.47	22	72	yes	yes
PTBP1_HUMAN_187-252	-0.47	22	71	yes	yes
POP1_HUMAN_108-259	-0.47	22	69	yes	no
PIWL2_HUMAN_389-526	-0.47	22	64	yes	no
MGN2_HUMAN_7-150	-0.47	22	64	yes	no
EXOS6_HUMAN_36-177	-0.47	22	64	yes	no
ZC12A_HUMAN_135-291	-0.47	22	59	yes	no
ZC12B_HUMAN_179-335	-0.47	22	57	yes	no
KHNYN_HUMAN_437-590	-0.47	22	55	yes	no
NYNRI_HUMAN_792-943	-0.47	22	52	yes	no
MSH2_HUMAN_146-291	-0.47	22	48	yes	no
SRSF3_HUMAN_13-79	-0.47	22	47	yes	yes
PTBP1_HUMAN_355-411	-0.47	22	47	yes	yes
RFOX2_HUMAN_138-195	-0.47	22	47	yes	yes
PTBP1_HUMAN_76-133	-0.47	22	47	yes	yes
PAPOG_HUMAN_366-508	-0.47	22	46	yes	no
PCBP2_HUMAN_16-77	-0.47	22	45	yes	yes
PCBP1_HUMAN_16-77	-0.48	22	71	yes	yes
ROA1_HUMAN_17-86	-0.48	22	46	yes	yes
PAPOA_HUMAN_367-509	-0.48	22	45	yes	no
PCBP2_HUMAN_100-164	-0.48	22	44	yes	yes
PCBP1_HUMAN_16-77	-0.48	22	44	yes	yes
PTBP1_HUMAN_201-260	-0.48	22	44	yes	yes
PTBP1_HUMAN_62-129	-0.48	20	70	yes	yes
FUS_HUMAN_288-367	-0.48	20	45	yes	yes
PCBP2_HUMAN_290-353	-0.48	20	44	yes	yes
PCBP1_HUMAN_100-164	-0.48	20	44	yes	yes
MSH4_HUMAN_156-294	-0.48	20	43	yes	no
HNRDL_HUMAN_151-218	-0.49	20	71	yes	yes
SRSF3_HUMAN_13-79	-0.49	20	70	yes	yes
PTBP1_HUMAN_457-520	-0.49	20	70	yes	yes
PTBP1_HUMAN_457-520	-0.49	20	67	yes	yes
TCAL1_HUMAN_2-158	-0.49	20	54	yes	no
PCBP2_HUMAN_105-156	-0.49	20	50	yes	yes
PCBP1_HUMAN_105-156	-0.49	20	50	yes	yes
SRSF3_HUMAN_29-83	-0.49	20	46	yes	yes
SRSF2_HUMAN_17-88	-0.49	20	44	yes	yes
ELAV1_HUMAN_109-176	-0.49	20	43	yes	yes
PCBP1_HUMAN_282-345	-0.49	20	43	yes	yes
AGO3_HUMAN_237-372	-0.49	20	42	yes	no
HNRPK_HUMAN_45-104	-0.5	20	71	yes	yes
SNRPA_HUMAN_211-269	-0.5	20	71	yes	yes
ROA1_HUMAN_17-86	-0.5	20	70	yes	yes
ELAV1_HUMAN_247-308	-0.5	20	70	yes	yes
HNRDL_HUMAN_151-220	-0.5	20	70	yes	yes
SNRPA_HUMAN_13-75	-0.5	20	68	yes	yes
SRSF2_HUMAN_17-88	-0.5	20	65	yes	yes
SRSF3_HUMAN_13-79	-0.5	20	63	yes	yes
SNRPA_HUMAN_211-274	-0.5	20	63	yes	yes
PCBP2_HUMAN_295-345	-0.5	20	50	yes	yes
PCBP2_HUMAN_20-70	-0.5	20	50	yes	yes
PCBP1_HUMAN_287-337	-0.5	20	49	yes	yes
ROA1_HUMAN_17-87	-0.5	20	43	yes	yes
ELAV1_HUMAN_247-316	-0.5	20	42	yes	yes
ELAV1_HUMAN_247-308	-0.5	20	41	yes	yes
ELAV1_HUMAN_109-172	-0.5	20	41	yes	yes
HNRPK_HUMAN_45-104	-0.5	20	41	yes	yes
SRSF2_HUMAN_17-88	-0.51	20	69	yes	yes
ELAV1_HUMAN_109-176	-0.51	20	68	yes	yes
SNRPA_HUMAN_211-274	-0.51	20	68	yes	yes
SNRPA_HUMAN_13-75	-0.51	20	63	yes	yes
SRSF2_HUMAN_31-92	-0.51	20	62	yes	yes
PTBP1_HUMAN_457-520	-0.51	20	39	yes	yes
SRSF2_HUMAN_31-92	-0.52	20	66	yes	yes
SRSF3_HUMAN_13-79	-0.52	20	38	yes	yes
ROA1_HUMAN_108-177	-0.52	20	38	yes	yes
ROA1_HUMAN_108-175	-0.53	20	37	yes	yes
ELAV1_HUMAN_37-98	-0.54	17	35	yes	yes
SRSF2_HUMAN_31-92	-0.54	17	34	yes	yes
PCBP1_HUMAN_16-77	-0.55	17	34	yes	yes
NOVA1_HUMAN_177-242	-0.55	17	34	yes	yes
PCBP2_HUMAN_16-77	-0.55	17	33	yes	yes
PTBP1_HUMAN_187-252	-0.55	17	33	yes	yes
RFOX2_HUMAN_124-193	-0.56	17	40	yes	yes
ELAV1_HUMAN_261-321	-0.56	17	31	yes	yes
HNRPK_HUMAN_390-453	-0.56	17	31	yes	yes
FUS_HUMAN_288-367	-0.57	17	55	yes	yes
PTBP1_HUMAN_457-520	-0.57	17	38	yes	yes
PTBP1_HUMAN_340-407	-0.57	17	38	yes	yes
PCBP2_HUMAN_100-164	-0.57	17	37	yes	yes
PTBP1_HUMAN_471-529	-0.57	17	37	yes	yes
PCBP2_HUMAN_290-353	-0.57	17	31	yes	yes
PCBP2_HUMAN_100-164	-0.57	17	31	yes	yes
ELAV1_HUMAN_23-94	-0.57	17	31	yes	yes
RFOX2_HUMAN_124-193	-0.57	17	31	yes	yes
PCBP1_HUMAN_282-345	-0.57	17	30	yes	yes
HNRPK_HUMAN_147-211	-0.57	17	30	yes	yes
PCBP1_HUMAN_100-164	-0.58	17	37	yes	yes
SRSF3_HUMAN_29-83	-0.58	17	37	yes	yes
SRSF3_HUMAN_13-79	-0.58	17	37	yes	yes
PCBP1_HUMAN_105-156	-0.58	17	37	yes	yes
PCBP2_HUMAN_290-353	-0.58	17	36	yes	yes
PCBP2_HUMAN_16-77	-0.58	17	36	yes	yes
PCBP2_HUMAN_105-156	-0.58	17	36	yes	yes
PCBP1_HUMAN_282-345	-0.58	17	36	yes	yes
PTBP1_HUMAN_76-133	-0.58	17	36	yes	yes
PTBP1_HUMAN_62-129	-0.58	17	36	yes	yes
PCBP1_HUMAN_16-77	-0.58	17	35	yes	yes
PTBP1_HUMAN_355-411	-0.58	17	35	yes	yes
PTBP1_HUMAN_187-252	-0.58	17	35	yes	yes
ROA1_HUMAN_17-86	-0.58	17	31	yes	yes
PTBP1_HUMAN_62-129	-0.58	17	30	yes	yes
PTBP1_HUMAN_340-407	-0.58	17	30	yes	yes
RFOX2_HUMAN_138-195	-0.58	17	28	yes	yes
SRSF3_HUMAN_13-79	-0.59	17	49	yes	yes
PTBP1_HUMAN_457-520	-0.59	17	47	yes	yes
PCBP2_HUMAN_295-345	-0.59	17	35	yes	yes
PCBP1_HUMAN_287-337	-0.59	17	35	yes	yes
PTBP1_HUMAN_201-260	-0.59	17	34	yes	yes
RFOX2_HUMAN_138-195	-0.59	17	34	yes	yes
HNRPK_HUMAN_45-104	-0.59	17	32	yes	yes
SRSF2_HUMAN_31-92	-0.6	17	42	yes	yes
SRSF3_HUMAN_29-83	-0.6	17	42	yes	yes
PCBP2_HUMAN_100-164	-0.6	17	41	yes	yes
SRSF2_HUMAN_17-88	-0.6	17	41	yes	yes
PTBP1_HUMAN_457-520	-0.6	17	41	yes	yes
PCBP1_HUMAN_100-164	-0.6	17	40	yes	yes
SRSF3_HUMAN_13-79	-0.6	17	40	yes	yes
PTBP1_HUMAN_340-407	-0.6	17	40	yes	yes
PCBP1_HUMAN_282-345	-0.6	17	39	yes	yes
SRSF2_HUMAN_17-88	-0.6	17	38	yes	yes
SRSF2_HUMAN_31-92	-0.6	17	37	yes	yes
PTBP1_HUMAN_457-520	-0.6	17	37	yes	yes
PCBP2_HUMAN_100-164	-0.6	17	36	yes	yes
SRSF3_HUMAN_13-79	-0.6	17	36	yes	yes
PCBP2_HUMAN_20-70	-0.6	17	31	yes	yes
ELAV1_HUMAN_247-308	-0.6	17	30	yes	yes
PCBP1_HUMAN_20-70	-0.6	17	30	yes	yes
SRSF3_HUMAN_29-83	-0.61	17	43	yes	yes
PCBP1_HUMAN_16-77	-0.61	17	43	yes	yes
PTBP1_HUMAN_187-252	-0.61	17	43	yes	yes
PCBP2_HUMAN_290-353	-0.61	17	39	yes	yes
PCBP1_HUMAN_105-156	-0.61	17	39	yes	yes
SRSF3_HUMAN_29-83	-0.61	17	39	yes	yes
PTBP1_HUMAN_62-129	-0.61	17	38	yes	yes
PCBP2_HUMAN_16-77	-0.61	17	38	yes	yes
PCBP1_HUMAN_16-77	-0.61	17	38	yes	yes
PTBP1_HUMAN_471-529	-0.61	17	38	yes	yes
PTBP1_HUMAN_187-252	-0.61	17	38	yes	yes
SNRPA_HUMAN_211-274	-0.61	17	38	yes	yes
SNRPA_HUMAN_13-75	-0.61	17	38	yes	yes
PCBP1_HUMAN_282-345	-0.61	17	35	yes	yes
PCBP1_HUMAN_100-164	-0.61	17	35	yes	yes
PCBP2_HUMAN_16-77	-0.62	17	41	yes	yes
PCBP2_HUMAN_105-156	-0.62	17	38	yes	yes
PCBP2_HUMAN_100-164	-0.62	17	37	yes	yes
PCBP1_HUMAN_100-164	-0.62	17	37	yes	yes
SRSF2_HUMAN_31-92	-0.62	17	37	yes	yes
PCBP1_HUMAN_105-156	-0.62	17	36	yes	yes
SRSF3_HUMAN_29-83	-0.62	17	36	yes	yes
PCBP1_HUMAN_282-345	-0.62	17	36	yes	yes
PTBP1_HUMAN_340-407	-0.62	17	36	yes	yes
SNRPA_HUMAN_13-84	-0.62	17	36	yes	yes
PCBP2_HUMAN_105-156	-0.62	17	35	yes	yes
SRSF3_HUMAN_29-83	-0.62	17	34	yes	yes
PCBP1_HUMAN_105-156	-0.62	17	33	yes	yes
PCBP2_HUMAN_100-164	-0.62	17	31	yes	yes
PCBP1_HUMAN_100-164	-0.62	17	31	yes	yes
PCBP2_HUMAN_290-353	-0.63	17	40	yes	yes
PCBP2_HUMAN_100-164	-0.63	17	40	yes	yes
PCBP1_HUMAN_282-345	-0.63	17	40	yes	yes
RFOX2_HUMAN_138-195	-0.63	17	40	yes	yes
PCBP2_HUMAN_290-353	-0.63	17	36	yes	yes
PTBP1_HUMAN_471-529	-0.63	17	35	yes	yes
PCBP2_HUMAN_295-345	-0.63	17	33	yes	yes
PCBP1_HUMAN_287-337	-0.63	17	33	yes	yes
PCBP2_HUMAN_105-156	-0.63	17	32	yes	yes
PCBP1_HUMAN_282-345	-0.63	17	30	yes	yes
ELAV1_HUMAN_125-185	-0.63	17	30	yes	yes
PCBP2_HUMAN_295-345	-0.63	17	30	yes	yes
PCBP1_HUMAN_287-337	-0.63	17	30	yes	yes
HNRPK_HUMAN_395-445	-0.63	17	30	yes	yes
HNRPK_HUMAN_390-453	-0.63	17	30	yes	yes
NOVA1_HUMAN_177-242	-0.63	17	30	yes	yes
PTBP1_HUMAN_340-407	-0.63	17	30	yes	yes
PCBP2_HUMAN_290-353	-0.63	17	28	yes	yes
SRSF2_HUMAN_31-92	-0.63	17	28	yes	yes
PTBP1_HUMAN_471-529	-0.63	17	28	yes	yes
PTBP1_HUMAN_62-129	-0.64	17	38	yes	yes
SRSF2_HUMAN_17-88	-0.64	17	28	yes	yes
NOVA1_HUMAN_53-115	-0.64	17	28	yes	yes
ELAV1_HUMAN_261-321	-0.64	17	28	yes	yes
ELAV1_HUMAN_23-94	-0.64	17	28	yes	yes
NOVA1_HUMAN_60-110	-0.64	17	28	yes	yes
NOVA1_HUMAN_183-233	-0.64	17	28	yes	yes
ROA1_HUMAN_31-84	-0.64	17	28	yes	yes
SRSF3_HUMAN_13-79	-0.64	14	28	yes	yes
PTBP1_HUMAN_76-133	-0.64	14	28	yes	yes
PTBP1_HUMAN_457-520	-0.64	14	28	yes	yes
HNRPD_HUMAN_185-250	-0.64	14	28	yes	yes
HNRPD_HUMAN_100-169	-0.64	14	28	yes	yes
HNRPK_HUMAN_147-211	-0.64	14	28	yes	yes
NOVA1_HUMAN_427-493	-0.64	14	28	yes	yes
PTBP1_HUMAN_62-129	-0.64	14	28	yes	yes
HNRDL_HUMAN_236-301	-0.64	14	28	yes	yes
HNRDL_HUMAN_151-220	-0.64	14	28	yes	yes
SRSF3_HUMAN_29-83	-0.65	14	33	yes	yes
PCBP2_HUMAN_16-77	-0.65	14	28	yes	yes
HNRDL_HUMAN_151-218	-0.65	14	28	yes	yes
ELAV1_HUMAN_109-176	-0.65	14	28	yes	yes
ELAV1_HUMAN_109-172	-0.65	14	28	yes	yes
PCBP1_HUMAN_16-77	-0.65	14	28	yes	yes
HNRPD_HUMAN_185-245	-0.65	14	28	yes	yes
PTBP1_HUMAN_201-260	-0.65	14	28	yes	yes
PTBP1_HUMAN_187-252	-0.65	14	28	yes	yes
HNRDL_HUMAN_236-298	-0.65	14	28	yes	yes
PCBP2_HUMAN_105-156	-0.65	14	28	yes	yes
PCBP1_HUMAN_105-156	-0.65	14	28	yes	yes
ELAV1_HUMAN_247-316	-0.65	14	27	yes	yes
PTBP1_HUMAN_355-411	-0.65	14	27	yes	yes
SNRPA_HUMAN_31-89	-0.65	14	27	yes	yes
PCBP1_HUMAN_287-337	-0.65	14	27	yes	yes
NOVA1_HUMAN_433-484	-0.65	14	26	yes	yes
HNRPK_HUMAN_49-99	-0.65	14	25	yes	yes
HNRPK_HUMAN_152-202	-0.65	14	25	yes	yes
PCBP2_HUMAN_295-345	-0.66	14	27	yes	yes
SRSF3_HUMAN_29-83	-0.66	14	23	yes	yes
PCBP1_HUMAN_105-156	-0.67	14	19	yes	yes
PCBP2_HUMAN_105-156	-0.67	14	19	yes	yes
PCBP1_HUMAN_20-70	-0.68	14	21	yes	yes
PCBP2_HUMAN_20-70	-0.68	14	19	yes	yes
PCBP1_HUMAN_287-337	-0.68	14	18	yes	yes
PCBP2_HUMAN_295-345	-0.68	14	17	yes	yes
SRSF3_HUMAN_29-83	-0.69	14	26	yes	yes
SRSF3_HUMAN_29-83	-0.69	14	25	yes	yes
PTBP1_HUMAN_471-529	-0.69	14	25	yes	yes
PCBP2_HUMAN_100-164	-0.69	14	16	yes	yes
SRSF3_HUMAN_29-83	-0.69	14	15	yes	yes
PCBP1_HUMAN_100-164	-0.69	14	15	yes	yes
SRSF3_HUMAN_29-83	-0.69	14	15	yes	yes
PCBP2_HUMAN_105-156	-0.7	14	19	yes	yes
PCBP1_HUMAN_105-156	-0.7	14	19	yes	yes
PCBP1_HUMAN_282-345	-0.7	14	15	yes	yes
SRSF2_HUMAN_17-88	-0.7	14	14	yes	yes
PCBP1_HUMAN_287-337	-0.71	14	17	yes	yes
PCBP2_HUMAN_295-345	-0.71	14	15	yes	yes
NOVA1_HUMAN_177-242	-0.71	14	14	yes	yes
HNRPK_HUMAN_395-445	-0.71	14	14	yes	yes
ELAV1_HUMAN_125-185	-0.71	14	13	yes	yes
PCBP2_HUMAN_290-353	-0.71	14	13	yes	yes
SRSF2_HUMAN_31-92	-0.71	14	13	yes	yes
HNRPK_HUMAN_390-453	-0.71	14	13	yes	yes
RFOX2_HUMAN_124-193	-0.71	14	13	yes	yes
SRSF3_HUMAN_29-83	-0.71	14	10	yes	yes
ROA1_HUMAN_31-84	-0.71	14	9	yes	yes
PCBP1_HUMAN_105-156	-0.71	14	8	yes	yes
PTBP1_HUMAN_340-407	-0.72	14	13	yes	yes
ELAV1_HUMAN_261-321	-0.72	14	12	yes	yes
SRSF3_HUMAN_13-79	-0.72	14	12	yes	yes
NOVA1_HUMAN_53-115	-0.72	14	12	yes	yes
PCBP2_HUMAN_105-156	-0.72	14	7	yes	yes
SRSF3_HUMAN_29-83	-0.73	14	13	yes	yes
NOVA1_HUMAN_427-493	-0.73	14	12	yes	yes
HNRPK_HUMAN_147-211	-0.73	14	11	yes	yes
PCBP1_HUMAN_287-337	-0.73	14	6	yes	yes
PCBP2_HUMAN_295-345	-0.73	14	6	yes	yes
HNRPK_HUMAN_395-445	-0.73	14	6	yes	yes
SRSF3_HUMAN_29-83	-0.74	14	12	yes	yes
HNRPK_HUMAN_395-445	-0.74	14	10	yes	yes
ELAV1_HUMAN_247-316	-0.74	14	10	yes	yes
ELAV1_HUMAN_23-94	-0.74	14	10	yes	yes
FUS_HUMAN_288-367	-0.75	14	9	yes	yes
HNRPK_HUMAN_395-445	-0.75	14	7	yes	yes
PCBP2_HUMAN_100-164	-0.76	14	12	yes	yes
PCBP1_HUMAN_282-345	-0.76	14	12	yes	yes
SRSF3_HUMAN_13-79	-0.76	14	11	yes	yes
SRSF3_HUMAN_29-83	-0.76	14	8	yes	yes
PCBP2_HUMAN_105-156	-0.76	14	7	yes	yes
PCBP1_HUMAN_105-156	-0.76	14	7	yes	yes
PCBP2_HUMAN_290-353	-0.77	14	11	yes	yes
PCBP1_HUMAN_100-164	-0.77	14	11	yes	yes
SRSF3_HUMAN_29-83	-0.77	14	8	yes	yes
PCBP1_HUMAN_287-337	-0.77	14	5	yes	yes
PCBP1_HUMAN_16-77	-0.78	14	10	yes	yes
PCBP1_HUMAN_105-156	-0.78	14	5	yes	yes
PCBP2_HUMAN_295-345	-0.78	14	4	yes	yes
PTBP1_HUMAN_457-520	-0.79	14	10	yes	yes
SRSF3_HUMAN_29-83	-0.79	14	7	yes	yes
ROA1_HUMAN_31-84	-0.79	14	6	yes	yes
PCBP2_HUMAN_105-156	-0.79	14	5	yes	yes
PCBP1_HUMAN_287-337	-0.79	14	5	yes	yes
NOVA1_HUMAN_60-110	-0.79	14	4	yes	yes
PCBP2_HUMAN_16-77	-0.8	14	10	yes	yes
PTBP1_HUMAN_340-407	-0.8	14	10	yes	yes
PTBP1_HUMAN_187-252	-0.8	14	10	yes	yes
PCBP2_HUMAN_295-345	-0.8	14	4	yes	yes
PTBP1_HUMAN_62-129	-0.81	14	9	yes	yes
HNRPK_HUMAN_395-445	-0.81	14	4	yes	yes
NOVA1_HUMAN_60-110	-0.81	14	3	yes	yes
HNRPK_HUMAN_395-445	-0.81	14	2	yes	yes
PCBP1_HUMAN_20-70	-0.82	14	3	yes	yes
SRSF3_HUMAN_29-83	-0.84	14	3	yes	yes
HNRPK_HUMAN_395-445	-0.85	10	2	yes	yes
PCBP1_HUMAN_105-156	-0.86	10	2	yes	yes
PCBP1_HUMAN_287-337	-0.86	10	1	yes	yes
SRSF3_HUMAN_29-83	-0.91	10	1	yes	yes
PCBP2_HUMAN_105-156	-0.95	10	0	yes	yes
PCBP1_HUMAN_287-337	-0.95	10	0	yes	yes
PCBP1_HUMAN_105-156	-0.95	10	0	yes	yes
PCBP2_HUMAN_295-345	-0.97	10	0	yes	yes
